# Supplementary material for: Comparative study reveals better far-red fluorescent protein for whole body imaging
Source: Sci Rep. 2015 Jun 2;5:10332. doi: 10.1038/srep10332 (PMC4603699; doi:10.1038/srep10332)
Supplement: Supplementary Information [file srep10332-s2.xls]

## Sheet: 24-well plate
Supplementary Table 1. Comparison of signal-to-noise-ratios (SNR) of far-red FPs imaged in cell culture with IVIS Lumina II standard filter sets
Statistical analysis was performed with JMP10.0 (SAS), for each filter combination means were compared with oneway ANOVA and Tukey-Kramer post hoc tests.
Ex/Em=465/DsRed		ANOVA	p-Value < 0,0001				Ex/Em=500/DsRed		ANOVA	p-Value < 0,0001				Ex/Em=535/DsRed		ANOVA	p-Value < 0,0001
Connecting Letters Report							Connecting Letters Report							Connecting Letters Report
Level					Mean SNR		Level					Mean SNR		Level					Mean SNR
Katushka2S	A				0.697947		Katushka2S	A				4.25361		Katushka2S	A				17.4988
Katushka		B			0.378495		Katushka		B			2.29149		Katushka		B			9.66704
eqFP650			C		0.148487		mNeptune			C		0.914178		mNeptune			C		3.559
mNeptune			C		0.115193		eqFP650			C		0.80402		eqFP650			C		3.19621
eqFP670				D	0.005835		eqFP670				D	0.10572		eqFP670				D	0.386952
Levels not connected by same letter are significantly different.							Levels not connected by same letter are significantly different.							Levels not connected by same letter are significantly different.
Ordered Differences Report							Ordered Differences Report							Ordered Differences Report
Level	- Level	Difference	Lower CL	Upper CL	p-Value		Level	- Level	Difference	Lower CL	Upper CL	p-Value		Level	- Level	Difference	Lower CL	Upper CL	p-Value
Katushka2S	eqFP670	0.692112	0.583624	0.800599	< 0,0001		Katushka2S	eqFP670	4.14789	3.83322	4.46256	< 0,0001		Katushka2S	eqFP670	17.1118	16.0013	18.2223	< 0,0001
Katushka2S	mNeptune	0.582753	0.474266	0.691241	< 0,0001		Katushka2S	eqFP650	3.44959	3.13492	3.76426	< 0,0001		Katushka2S	eqFP650	14.3026	13.192	15.4131	< 0,0001
Katushka2S	eqFP650	0.54946	0.440972	0.657948	< 0,0001		Katushka2S	mNeptune	3.33943	3.02476	3.6541	< 0,0001		Katushka2S	mNeptune	13.9398	12.8292	15.0503	< 0,0001
Katushka	eqFP670	0.37266	0.264172	0.481148	< 0,0001		Katushka	eqFP670	2.18577	1.8711	2.50044	< 0,0001		Katushka	eqFP670	9.28009	8.1696	10.3906	< 0,0001
Katushka2S	Katushka	0.319452	0.210964	0.427939	< 0,0001		Katushka2S	Katushka	1.96212	1.64745	2.27679	< 0,0001		Katushka2S	Katushka	7.83173	6.7212	8.94224	< 0,0001
Katushka	mNeptune	0.263302	0.154814	0.371789	< 0,0001		Katushka	eqFP650	1.48747	1.1728	1.80214	< 0,0001		Katushka	eqFP650	6.47083	5.3603	7.58134	< 0,0001
Katushka	eqFP650	0.230008	0.121521	0.338496	< 0,0001		Katushka	mNeptune	1.37731	1.06264	1.69198	< 0,0001		Katushka	mNeptune	6.10803	4.9975	7.21855	< 0,0001
eqFP650	eqFP670	0.142652	0.034164	0.251139	0.0058		mNeptune	eqFP670	0.808458	0.49379	1.12313	< 0,0001		mNeptune	eqFP670	3.17205	2.0615	4.28257	< 0,0001
mNeptune	eqFP670	0.109358	0.000871	0.217846	0.0475		eqFP650	eqFP670	0.6983	0.38363	1.01297	< 0,0001		eqFP650	eqFP670	2.80926	1.6987	3.91977	< 0,0001
eqFP650	mNeptune	0.0332933	-0.075194	0.141781	0.8937		mNeptune	eqFP650	0.110158	-0.20451	0.424829	0.84		mNeptune	eqFP650	0.36279	-0.7477	1.47331	0.8705
Ex/Em=465/Cy5.5		ANOVA	p-Value < 0,0001				Ex/Em=500/Cy5.5		ANOVA	p-Value < 0,0001				Ex/Em=535/Cy5.5		ANOVA	p-Value < 0,0001
Connecting Letters Report							Connecting Letters Report							Connecting Letters Report
Level					Mean SNR		Level					Mean SNR		Level					Mean SNR
Katushka2S	A				0.443543		Katushka2S	A				2.60021		Katushka2S	A				16.0933
Katushka		B			0.269018		Katushka		B			1.49561		Katushka		B			9.6447
eqFP650			C		0.134787		eqFP650			C		0.890097		eqFP650			C		5.88192
mNeptune			C		0.0407333		mNeptune			C		0.789532		mNeptune			C		5.77261
eqFP670				D	-0.114582		eqFP670				D	0.129128		eqFP670				D	1.9468
Levels not connected by same letter are significantly different.							Levels not connected by same letter are significantly different.							Levels not connected by same letter are significantly different.
Ordered Differences Report							Ordered Differences Report							Ordered Differences Report
Level	- Level	Difference	Lower CL	Upper CL	p-Value		Level	- Level	Difference	Lower CL	Upper CL	p-Value		Level	- Level	Difference	Lower CL	Upper CL	p-Value
Katushka2S	eqFP670	0.558125	0.442077	0.674173	< 0,0001		Katushka2S	eqFP670	2.47108	2.16344	2.77872	< 0,0001		Katushka2S	eqFP670	14.1465	12.604	15.689	< 0,0001
Katushka2S	mNeptune	0.40281	0.286762	0.518858	< 0,0001		Katushka2S	mNeptune	1.81068	1.50303	2.11832	< 0,0001		Katushka2S	mNeptune	10.3207	8.7782	11.8632	< 0,0001
Katushka	eqFP670	0.3836	0.267552	0.499648	< 0,0001		Katushka2S	eqFP650	1.71011	1.40247	2.01775	< 0,0001		Katushka2S	eqFP650	10.2114	8.6689	11.7539	< 0,0001
Katushka2S	eqFP650	0.308757	0.192709	0.424804	< 0,0001		Katushka	eqFP670	1.36649	1.05884	1.67413	< 0,0001		Katushka	eqFP670	7.69791	6.1554	9.24039	< 0,0001
eqFP650	eqFP670	0.249368	0.133321	0.365416	< 0,0001		Katushka2S	Katushka	1.10459	0.79695	1.41223	< 0,0001		Katushka2S	Katushka	6.44861	4.9061	7.99109	< 0,0001
Katushka	mNeptune	0.228285	0.112237	0.344333	< 0,0001		eqFP650	eqFP670	0.760968	0.45333	1.06861	< 0,0001		eqFP650	eqFP670	3.93512	2.3926	5.4776	< 0,0001
Katushka2S	Katushka	0.174525	0.058477	0.290573	0.0015		Katushka	mNeptune	0.706083	0.39844	1.01372	< 0,0001		Katushka	mNeptune	3.87209	2.3296	5.41457	< 0,0001
mNeptune	eqFP670	0.155315	0.039267	0.271363	0.0049		mNeptune	eqFP670	0.660403	0.35276	0.968045	< 0,0001		mNeptune	eqFP670	3.82582	2.2833	5.3683	< 0,0001
Katushka	eqFP650	0.134232	0.018184	0.250279	0.0177		Katushka	eqFP650	0.605518	0.29788	0.91316	< 0,0001		Katushka	eqFP650	3.76278	2.2203	5.30526	< 0,0001
eqFP650	mNeptune	0.0940533	-0.021994	0.210101	0.1539		eqFP650	mNeptune	0.100565	-0.20708	0.408207	0.8702		eqFP650	mNeptune	0.10931	-1.4332	1.65179	0.9996
Ex/Em=570/Cy5.5		ANOVA	p-Value < 0,0001				Ex/Em=605/Cy5.5		ANOVA	p-Value < 0,0001				Ex/Em=640Cy5.5		ANOVA	p-Value < 0,0001
Connecting Letters Report							Connecting Letters Report							Connecting Letters Report
Level					Mean SNR		Level					Mean SNR		Level					Mean SNR
Katushka2S	A				22.3024		Katushka2S	A				16.0725		mNeptune	A				3.5585
Katushka		B			12.3685		mNeptune		B			13.5015		eqFP670	A				3.04931
mNeptune			C		9.02492		Katushka			C		9.26806		eqFP650		B			1.89206
eqFP650			C		8.33115		eqFP650			C		8.69396		Katushka2S		B	C		1.56904
eqFP670				D	3.44922		eqFP670				D	5.86567		Katushka			C		1.00635
Levels not connected by same letter are significantly different.							Levels not connected by same letter are significantly different.							Levels not connected by same letter are significantly different.
Ordered Differences Report							Ordered Differences Report							Ordered Differences Report
Level	- Level	Difference	Lower CL	Upper CL	p-Value		Level	- Level	Difference	Lower CL	Upper CL	p-Value		Level	- Level	Difference	Lower CL	Upper CL	p-Value
Katushka2S	eqFP670	18.8532	16.8424	20.864	< 0,0001		Katushka2S	eqFP670	10.2068	7.83281	12.5809	< 0,0001		mNeptune	Katushka	2.55215	1.82166	3.28264	< 0,0001
Katushka2S	eqFP650	13.9713	11.9605	15.9821	< 0,0001		mNeptune	eqFP670	7.63587	5.26184	10.0099	< 0,0001		eqFP670	Katushka	2.04296	1.31247	2.77345	< 0,0001
Katushka2S	mNeptune	13.2775	11.2667	15.2883	< 0,0001		Katushka2S	eqFP650	7.37856	5.00453	9.75259	< 0,0001		mNeptune	Katushka2S	1.98946	1.25897	2.71995	< 0,0001
Katushka2S	Katushka	9.93392	7.9231	11.9447	< 0,0001		Katushka2S	Katushka	6.80445	4.43042	9.17848	< 0,0001		mNeptune	eqFP650	1.66644	0.93594	2.39693	< 0,0001
Katushka	eqFP670	8.91931	6.9085	10.9301	< 0,0001		mNeptune	eqFP650	4.80759	2.43355	7.18162	< 0,0001		eqFP670	Katushka2S	1.48027	0.74978	2.21076	< 0,0001
mNeptune	eqFP670	5.5757	3.5649	7.58652	< 0,0001		mNeptune	Katushka	4.23348	1.85945	6.60751	0.0002		eqFP670	eqFP650	1.15725	0.42676	1.88774	0.0008
eqFP650	eqFP670	4.88193	2.8711	6.89275	< 0,0001		Katushka	eqFP670	3.40239	1.02836	5.77642	0.0025		eqFP650	Katushka	0.885713	0.15522	1.6162	0.012
Katushka	eqFP650	4.03737	2.0266	6.04819	< 0,0001		eqFP650	eqFP670	2.82829	0.45426	5.20232	0.0139		Katushka2S	Katushka	0.562688	-0.1678	1.29318	0.1906
Katushka	mNeptune	3.3436	1.3328	5.35442	0.0004		Katushka2S	mNeptune	2.57097	0.19694	4.945	0.0291		mNeptune	eqFP670	0.509187	-0.2213	1.23968	0.2738
mNeptune	eqFP650	0.69377	-1.317	2.70459	0.8468		Katushka	eqFP650	0.57411	-1.79993	2.94814	0.9522		eqFP650	Katushka2S	0.323025	-0.40747	1.05352	0.6944
