# Supplementary material for: Comparative study reveals better far-red fluorescent protein for whole body imaging
Source: Sci Rep. 2015 Jun 2;5:10332. doi: 10.1038/srep10332 (PMC4603699; doi:10.1038/srep10332)
Supplement: Supplementary Information [file srep10332-s3.xls]

## Sheet: intramuscular mouse model
Supplementary Table 2. Comparison of signal-to-noise-ratios (SNR) of far-red FPs imaged in intramuscular mouse model with IVIS Lumina II standard filter sets
Statistical analysis was performed with JMP10.0 (SAS), for each filter combination means were compared with oneway ANOVA and Tukey-Kramer post hoc tests.
Ex/Em=500/DsRed		ANOVA	p-Value < 0,0001				Ex/Em=535/DsRed		ANOVA	p-Value < 0,0001
Connecting Letters Report							Connecting Letters Report
Level					Mean SNR		Level					Mean SNR
Katushka2S	A				2.38894		Katushka2S	A				4.41741
Katushka		B			1.578		Katushka		B			2.43262
mNeptune		B			1.23624		mNeptune		B	C		1.62898
eqFP650		B			1.15157		eqFP650		B	C		1.6157
E2-Crimson		B			1.09231		E2-Crimson			C		1.20348
eqFP670		B			1.00215		eqFP670			C		1.06089
Levels not connected by same letter are significantly different.							Levels not connected by same letter are significantly different.
Ordered Differences Report							Ordered Differences Report
Level	- Level	Difference	Lower CL	Upper CL	p-Value		Level	- Level	Difference	Lower CL	Upper CL	p-Value
Katushka2S	eqFP670	1.38678	0.77508	1.99849	< 0,0001		Katushka2S	eqFP670	3.35652	2.15943	4.5536	< 0,0001
Katushka2S	E2-Crimson	1.29662	0.68492	1.90833	< 0,0001		Katushka2S	E2-Crimson	3.21393	2.01684	4.41101	< 0,0001
Katushka2S	eqFP650	1.23737	0.604872	1.86986	< 0,0001		Katushka2S	eqFP650	2.80171	1.66402	3.93939	< 0,0001
Katushka2S	mNeptune	1.1527	0.57731	1.72809	< 0,0001		Katushka2S	mNeptune	2.78842	1.67312	3.90373	< 0,0001
Katushka2S	Katushka	0.810935	0.178442	1.44343	0.0043		Katushka2S	Katushka	1.98479	0.76855	3.20103	0.0001
Katushka	eqFP670	0.575849	-0.047029	1.19873	0.0868		Katushka	eqFP670	1.37173	0.17464	2.56881	0.015
Katushka	E2-Crimson	0.485689	-0.137189	1.10857	0.217		Katushka	E2-Crimson	1.22914	0.03205	2.42622	0.0406
Katushka	eqFP650	0.42643	-0.216876	1.06974	0.3908		Katushka	eqFP650	0.816916	-0.32077	1.9546	0.3025
Katushka	mNeptune	0.341765	-0.245491	0.92902	0.5389		Katushka	mNeptune	0.803633	-0.31167	1.91894	0.2987
mNeptune	eqFP670	0.234084	-0.33072	0.798888	0.8324		mNeptune	eqFP670	0.568095	-0.52629	1.66248	0.6594
eqFP650	eqFP670	0.149419	-0.473459	0.772297	0.9817		eqFP650	eqFP670	0.554812	-0.56238	1.672	0.7004
mNeptune	E2-Crimson	0.143924	-0.420879	0.708728	0.9761		mNeptune	E2-Crimson	0.425503	-0.66888	1.51989	0.8676
E2-Crimson	eqFP670	0.09016	-0.511597	0.691917	0.9979		eqFP650	E2-Crimson	0.412221	-0.70497	1.52941	0.8911
mNeptune	eqFP650	0.084666	-0.50259	0.671921	0.9983		E2-Crimson	eqFP670	0.142591	-1.03503	1.32021	0.9993
eqFP650	E2-Crimson	0.059259	-0.563619	0.682137	0.9998		mNeptune	eqFP650	0.013282	-1.0158	1.04236	1
Ex/Em=500/Cy5.5		ANOVA	p-Value < 0,0001				Ex/Em=535/Cy5.5		ANOVA	p-Value < 0,0001
Connecting Letters Report							Connecting Letters Report
Level					Mean SNR		Level					Mean SNR
Katushka2S	A				2.60013		Katushka2S	A				4.79776
Katushka		B			1.77118		Katushka		B			2.96082
eqFP650		B	C		1.42336		eqFP650		B	C		2.30986
mNeptune		B	C		1.37472		mNeptune		B	C		2.01852
E2-Crimson			C		1.18731		E2-Crimson			C		1.42138
eqFP670			C		1.08362		eqFP670			C		1.28523
Levels not connected by same letter are significantly different.							Levels not connected by same letter are significantly different.
Ordered Differences Report							Ordered Differences Report
Level	- Level	Difference	Lower CL	Upper CL	p-Value		Level	- Level	Difference	Lower CL	Upper CL	p-Value
Katushka2S	eqFP670	1.51651	1.00361	2.0294	< 0,0001		Katushka2S	eqFP670	3.51253	2.38782	4.63724	< 0,0001
Katushka2S	E2-Crimson	1.41282	0.89992	1.92571	< 0,0001		Katushka2S	E2-Crimson	3.37638	2.25168	4.50109	< 0,0001
Katushka2S	mNeptune	1.22541	0.74296	1.70785	< 0,0001		Katushka2S	mNeptune	2.77924	1.7213	3.83718	< 0,0001
Katushka2S	eqFP650	1.17677	0.64645	1.7071	< 0,0001		Katushka2S	eqFP650	2.4879	1.32497	3,eqFP650832	< 0,0001
Katushka2S	Katushka	0.828951	0.29862	1.35928	0.0002		Katushka2S	Katushka	1.83693	0.674	2.99987	0.0002
Katushka	eqFP670	0.687555	0.16529	1.20982	0.0031		Katushka	eqFP670	1.67559	0.53034	2.82084	0.0007
Katushka	E2-Crimson	0.583866	0.0616	1.10613	0.0193		Katushka	E2-Crimson	1.53945	0.3942	2.6847	0.0024
Katushka	mNeptune	0.396454	-0.09594	0.88885	0.1875		eqFP650	eqFP670	1.02463	-0.12063	2.16988	0.1065
Katushka	eqFP650	0.347822	-0.19157	0.887215	0.4224		Katushka	mNeptune	0.942304	-0.13745	2.02206	0.1232
eqFP650	eqFP670	0.339733	-0.18253	0.861998	0.4124		eqFP650	E2-Crimson	0.888482	-0.25677	2.03373	0.2219
mNeptune	eqFP670	0.291101	-0.18247	0.764672	0.4773		mNeptune	eqFP670	0.733289	-0.30519	1.77176	0.3196
eqFP650	E2-Crimson	0.236045	-0.28622	0.75831	0.7754		Katushka	eqFP650	0,eqFP650966	-0.53185	1.83378	0.599
mNeptune	E2-Crimson	0.187412	-0.28616	0.660984	0.8578		mNeptune	E2-Crimson	0.597144	-0.44133	1.63562	0.5521
E2-Crimson	eqFP670	0.103688	-0.40087	0.608244	0.9909		eqFP650	mNeptune	0.291338	-0.78842	1.37109	0.9693
eqFP650	mNeptune	0.048632	-0.44376	0.541028	0.9997		E2-Crimson	eqFP670	0.136145	-0.97027	1.24256	0.9992
Ex/Em=570/Cy5.5		ANOVA	p-Value < 0,0001				Ex/Em=605/Cy5.5		ANOVA	p-Value < 0,0001
Connecting Letters Report							Connecting Letters Report
Level					Mean SNR		Level					Mean SNR
Katushka2S	A				8.21846		Katushka2S	A				10.5041
Katushka		B			5.22661		mNeptune	A	B			7.67195
eqFP650		B			4.14553		Katushka		B	C		7.10172
mNeptune		B	C		3.70164		eqFP650		B	C		6.69343
E2-Crimson			C		2.04332		E2-Crimson			C	D	4.55278
eqFP670			C		1.9021		eqFP670				D	3.71118
Levels not connected by same letter are significantly different.							Levels not connected by same letter are significantly different.
Ordered Differences Report							Ordered Differences Report
Level	- Level	Difference	Lower CL	Upper CL	p-Value		Level	- Level	Difference	Lower CL	Upper CL	p-Value
Katushka2S	eqFP670	6.31636	4.24641	8.38631	< 0,0001		Katushka2S	eqFP670	6.79288	3.63141	9.95434	< 0,0001
Katushka2S	E2-Crimson	6.17514	4.10519	8.24508	< 0,0001		Katushka2S	E2-Crimson	5.95128	2.78981	9.11274	< 0,0001
Katushka2S	mNeptune	4.51682	2.58828	6.44536	< 0,0001		mNeptune	eqFP670	3.96077	1.07053	6.85101	0.0018
Katushka2S	eqFP650	4.07293	2.10569	6.04017	< 0,0001		Katushka2S	eqFP650	3.81062	0.80603	6.81522	0.0049
Katushka	eqFP670	3.32451	1.25456	5.39446	0.0001		Katushka2S	Katushka	3.40234	0.19028	6.61439	0.0313
Katushka	E2-Crimson	3.18329	1.11334	5.25324	0.0003		Katushka	eqFP670	3.39054	0.22908	6.55201	0.0281
Katushka2S	Katushka	2.99185	0.88878	5.09492	0.001		mNeptune	E2-Crimson	3.11917	0.22893	6.00941	0.0266
eqFP650	eqFP670	2.24343	0.31164	4.17523	0.0131		eqFP650	eqFP670	2.98225	0.0318	5.93271	0.046
eqFP650	E2-Crimson	2.10221	0.17042	4.034	0.0247		Katushka2S	mNeptune	2.83211	-0.11338	5.77759	0.0667
mNeptune	eqFP670	1.79954	-0.09283	3.6919	0.0721		Katushka	E2-Crimson	2.54894	-0.61252	5.7104	0.1869
mNeptune	E2-Crimson	1.65831	-0.23405	3.55068	0.1207		eqFP650	E2-Crimson	2.14065	-0.80981	5.09111	0.2913
Katushka	mNeptune	1.52497	-0.40356	3.45351	0.2046		mNeptune	eqFP650	0.978516	-1.73925	3.69628	0.9008
Katushka	eqFP650	1.08108	-0.88616	3.04832	0.6022		E2-Crimson	eqFP670	0.841601	-2.26845	3.95166	0.9692
eqFP650	mNeptune	0.443895	-1.33554	2.22333	0.9784		mNeptune	Katushka	0.570228	-2.37526	3.51571	0.9932
E2-Crimson	eqFP670	0.141223	-1.89507	2.17751	1		Katushka	eqFP650	0.408288	-2.59631	3.41289	0.9987
Ex/Em=640Cy5.5		ANOVA	p-Value 0,0002
Connecting Letters Report
Level					Mean SNR
mNeptune	A				2.64249
E2-Crimson	A	B			2.32192
Katushka2S	A	B	C		2.20655
eqFP650		B	C		1.92056
eqFP670		B	C		1.87091
Katushka			C		1.57956
Levels not connected by same letter are significantly different.
Ordered Differences Report
Level	- Level	Difference	Lower CL	Upper CL	p-Value
mNeptune	Katushka	1.06293	0.386224	1.73963	0.0002
mNeptune	eqFP670	0.771582	0.121238	1.42193	0.0105
E2-Crimson	Katushka	0.742356	0.017988	1.46672	0.0413
mNeptune	eqFP650	0.721934	0.059158	1.38471	0.0245
Katushka2S	Katushka	0.626985	-0.108565	1.36253	0.1405
E2-Crimson	eqFP670	0.45101	-0.248796	1.15082	0.4235
mNeptune	Katushka2S	0.435943	-0.226832	1.09872	0.4001
E2-Crimson	eqFP650	0.401361	-0.310012	1.11274	0.5731
eqFP650	Katushka	0.340994	-0.394555	1.07654	0.7566
Katushka2S	eqFP670	0.335639	-0.375735	1.04701	0.7427
mNeptune	E2-Crimson	0.320572	-0.329772	0.970916	0.7059
eqFP670	Katushka	0.291346	-0.433022	1.01571	0.8496
Katushka2S	eqFP650	0.28599	-0.436766	1.00875	0.8582
E2-Crimson	Katushka2S	0.115371	-0.596003	0.826745	0.997
eqFP650	eqFP670	0.049649	-0.661725	0.761022	1
